# Supplementary material for: Synonymous Codon Usage Analysis of Three Narcissus Potyviruses
Source: Viruses. 2022 Apr 19;14(5):846. doi: 10.3390/v14050846 (PMC9143068; doi:10.3390/v14050846)
Supplement: Supplementary file 1 [file viruses-14-00846-s001.zip]

Archive with 2 entries (2 files):
- viruses-1623775-supplementary.pdf
- viruses-1623775-supplementary.xlsx
