# Supplementary material for: Synonymous Codon Usage Analysis of Three Narcissus Potyviruses
Source: Viruses. 2022 Apr 19;14(5):846. doi: 10.3390/v14050846 (PMC9143068; doi:10.3390/v14050846)
Supplement: Supplementary file 1 [file viruses-14-00846-s001.zip › viruses-1623775-supplementary.xlsx]

## Sheet: NYSV
The nucleotide compositions of NYSV CP coding sequences.
title	T3s	C3s	A3s	G3s	CAI	CBI	Fop	Nc	GC3s	GC	L_sym	L_aa	Gravy	Aromo	Axis1	Axis2	%A	%C	%T	%G	%G+C	%A+T	%G1+C1	%G2+C2	%GC12	%G3+C3	%G3s+C3s	Group
NC011541__ChinaFJ,_Zhangzhou_N.tazetta_2008	0.3272	0.2535	0.4635	0.2473	0.182	-0.069	0.381	54.2	0.385	0.442	260	274	-0.635037	0.072993	0.253599	0.017177	33.455	19.9513	22.3844	24.2092	44.1606	55.8394	54.7445	36.1314	45.438	41.6058	38.4615	Group-Ⅰ
JQ911732_ZZ-2_ChinaFJ,_Zhangzhou_N.tazetta_2009	0.2706	0.3119	0.4596	0.2258	0.174	-0.052	0.392	57.25	0.423	0.454	260	274	-0.636131	0.069343	-0.178547	-0.406447	34.1849	21.5328	20.438	23.8443	45.3771	54.6229	51.8248	39.0511	45.438	45.2555	42.3077	Group-Ⅴ
AJ311372_Zhangzhou_ChinaFJ_Narcissus_2003	0.3272	0.2535	0.4635	0.2473	0.182	-0.069	0.381	54.2	0.385	0.442	260	274	-0.635037	0.072993	0.253599	0.017177	33.455	19.9513	22.3844	24.2092	44.1606	55.8394	54.7445	36.1314	45.438	41.6058	38.4615	Group-Ⅰ
LC158472_NaM2-CL1_Japan_N.tazetta_2018	0.2844	0.3211	0.3929	0.2818	0.184	-0.071	0.381	57.43	0.465	0.465	260	274	-0.544526	0.072993	-0.306434	0.066846	32.6034	21.2895	20.9246	25.1825	46.472	53.528	52.1898	37.9562	45.073	49.2701	46.5385	Group-Ⅳ
LC158475_NaN19-CL44_Japan_N.tazetta_2018	0.289	0.3165	0.4031	0.2707	0.185	-0.071	0.381	58.01	0.454	0.461	260	274	-0.544526	0.072993	-0.270603	0.063812	32.8467	21.1679	21.0462	24.9392	46.1071	53.8929	52.1898	37.9562	45.073	48.1752	45.3846	Group-Ⅳ
LC158478_NaKM1-CL5_Japan_N.tazetta_2018	0.3041	0.3041	0.3949	0.2747	0.188	-0.084	0.375	55.78	0.448	0.464	259	274	-0.582117	0.072993	-0.328439	0.067094	32.7251	21.2895	20.9246	25.0608	46.3504	53.6496	52.9197	38.3212	45.6204	47.8102	44.7876	Group-Ⅲ
LC158481_NaKM1-CL7_Japan_N.tazetta_2018	0.3318	0.2535	0.4583	0.2473	0.185	-0.062	0.385	54.81	0.385	0.442	260	274	-0.635037	0.072993	0.251232	0.009643	33.3333	19.9513	22.5061	24.2092	44.1606	55.8394	54.7445	36.1314	45.438	41.6058	38.4615	Group-Ⅰ
LC158484_NaKG1-CL6_Japan_N.tazetta_2018	0.3364	0.2488	0.4583	0.2473	0.184	-0.077	0.377	53.9	0.381	0.442	260	274	-0.643796	0.072993	0.255911	0.020791	33.3333	19.9513	22.5061	24.2092	44.1606	55.8394	54.7445	36.4964	45.6204	41.2409	38.0769	Group-Ⅰ
LC158487_NaKG1-CL14_Japan_N.tazetta_2018	0.341	0.2442	0.4583	0.2473	0.184	-0.077	0.377	53.9	0.377	0.44	260	274	-0.643796	0.072993	0.259103	0.023908	33.3333	19.8297	22.6277	24.2092	44.0389	55.9611	54.7445	36.4964	45.6204	40.8759	37.6923	Group-Ⅰ
LC158490_NaN14-CL2_Japan_N.tazetta_2018	0.3272	0.2581	0.456	0.2459	0.187	-0.042	0.396	55.35	0.388	0.444	260	274	-0.623723	0.072993	0.23266	0.016502	33.2117	20.073	22.3844	24.3309	44.4039	55.5961	54.7445	36.4964	45.6204	41.9708	38.8462	Group-Ⅰ
LC158470_NaF1-CL3_Japan_N.tazetta_2018	0.289	0.3165	0.3959	0.2802	0.188	-0.068	0.383	57.64	0.46	0.461	261	274	-0.541241	0.076642	-0.292211	0.077628	32.7251	21.0462	21.1679	25.0608	46.1071	53.8929	51.8248	37.9562	44.8905	48.5401	45.977	Group-Ⅳ
LC158473_NaM2-CL8_Japan_N.tazetta_2018	0.2844	0.3211	0.3929	0.2818	0.184	-0.071	0.381	57.43	0.465	0.465	260	274	-0.544526	0.072993	-0.306434	0.066846	32.6034	21.2895	20.9246	25.1825	46.472	53.528	52.1898	37.9562	45.073	49.2701	46.5385	Group-Ⅳ
LC158476_NaOI12-CL1_Japan_N.tazetta_2018	0.2844	0.3211	0.401	0.2762	0.192	-0.051	0.395	59.36	0.46	0.462	261	274	-0.556934	0.076642	-0.254243	0.045165	32.9684	21.4112	20.8029	24.8175	46.2287	53.7713	51.8248	38.3212	45.073	48.5401	45.977	Group-Ⅳ
LC158479_NaKM1-CL13_Japan_N.tazetta_2018	0.2995	0.3088	0.3897	0.2802	0.187	-0.084	0.375	55.48	0.456	0.465	259	274	-0.583577	0.072993	-0.346254	0.058541	32.7251	21.4112	20.8029	25.0608	46.472	53.528	52.5547	38.3212	45.438	48.5401	45.5598	Group-Ⅲ
LC158482_NaKG1-CL2_Japan_N.tazetta_2018	0.3364	0.2488	0.4583	0.2473	0.184	-0.077	0.377	54.25	0.381	0.44	260	274	-0.636861	0.076642	0.250701	0.021036	33.3333	19.8297	22.6277	24.2092	44.0389	55.9611	54.3796	36.4964	45.438	41.2409	38.0769	Group-Ⅰ
LC158485_NaKG1-CL8_Japan_N.tazetta_2018	0.3364	0.2488	0.4583	0.2473	0.184	-0.077	0.377	53.9	0.381	0.442	260	274	-0.643796	0.072993	0.255911	0.020791	33.3333	19.9513	22.5061	24.2092	44.1606	55.8394	54.7445	36.4964	45.6204	41.2409	38.0769	Group-Ⅰ
LC158488_NaKG2-CL3_Japan_N.tazetta_2018	0.3364	0.2488	0.4635	0.2418	0.185	-0.075	0.377	52.63	0.377	0.439	260	274	-0.635037	0.072993	0.246559	0.044649	33.455	19.8297	22.6277	24.0876	43.9173	56.0827	54.7445	36.1314	45.438	40.8759	37.6923	Group-Ⅰ
LC158491_NaN14-CL6_Japan_N.tazetta_2018	0.3272	0.2581	0.4583	0.2473	0.186	-0.049	0.392	55.19	0.388	0.443	260	274	-0.635037	0.072993	0.232776	0.012673	33.3333	20.073	22.3844	24.2092	44.2822	55.7178	54.7445	36.1314	45.438	41.9708	38.8462	Group-Ⅰ
LC158471_NaF1-CL15_Japan_N.tazetta_2018	0.289	0.3165	0.3959	0.2802	0.188	-0.068	0.383	57.38	0.46	0.46	261	274	-0.542701	0.076642	-0.296364	0.07275	32.8467	21.0462	21.1679	24.9392	45.9854	54.0146	51.4599	37.9562	44.708	48.5401	45.977	Group-Ⅳ
LC158474_NaN15-CL7_Japan_N.tazetta_2018	0.2936	0.3119	0.397	0.2717	0.185	-0.072	0.379	57.34	0.452	0.461	261	274	-0.527372	0.072993	-0.286287	0.081673	32.7251	21.1679	21.1679	24.9392	46.1071	53.8929	52.1898	38.3212	45.2555	47.8102	45.2107	Group-Ⅳ
LC158477_NaKM1-CL1_Japan_N.tazetta_2018	0.2995	0.3088	0.3897	0.2802	0.188	-0.084	0.375	56.04	0.456	0.466	259	274	-0.582117	0.072993	-0.343604	0.057793	32.6034	21.4112	20.8029	25.1825	46.5937	53.4063	52.9197	38.3212	45.6204	48.5401	45.5598	Group-Ⅲ
LC158480_NaKM1-CL15_Japan_N.tazetta_2018	0.3041	0.3041	0.3897	0.2802	0.187	-0.09	0.371	55.88	0.452	0.465	259	274	-0.582117	0.072993	-0.33612	0.06142	32.6034	21.2895	20.9246	25.1825	46.472	53.528	52.9197	38.3212	45.6204	48.1752	45.1737	Group-Ⅲ
LC158483_NaKG1-CL3_Japan_N.tazetta_2018	0.3364	0.2488	0.4583	0.2473	0.184	-0.077	0.377	53.9	0.381	0.442	260	274	-0.643796	0.072993	0.255911	0.020791	33.3333	19.9513	22.5061	24.2092	44.1606	55.8394	54.7445	36.4964	45.6204	41.2409	38.0769	Group-Ⅰ
LC158486_NaKG1-CL9_Japan_N.tazetta_2018	0.341	0.2442	0.4583	0.2486	0.182	-0.078	0.377	53.43	0.377	0.44	260	274	-0.633577	0.072993	0.271178	0.030377	33.3333	19.8297	22.6277	24.2092	44.0389	55.9611	54.7445	36.4964	45.6204	40.8759	37.6923	Group-Ⅰ
LC158489_NaKG2-CL13_Japan_N.tazetta_2018	0.3364	0.2488	0.4583	0.2473	0.184	-0.075	0.377	54.46	0.381	0.44	260	274	-0.635037	0.072993	0.249013	0.010486	33.3333	19.8297	22.6277	24.2092	44.0389	55.9611	54.7445	36.1314	45.438	41.2409	38.0769	Group-Ⅰ
AM158908__ChinaFJ,_Zhangzhou_N.tazetta_2006	0.3272	0.2535	0.4635	0.2473	0.182	-0.069	0.381	54.2	0.385	0.442	260	274	-0.635037	0.072993	0.253599	0.017177	33.455	19.9513	22.3844	24.2092	44.1606	55.8394	54.7445	36.1314	45.438	41.6058	38.4615	Group-Ⅰ
JQ395042_Marijiniup3_Australia_Narcissus_2011	0.2773	0.3273	0.398	0.2778	0.188	-0.046	0.395	57.24	0.467	0.465	261	274	-0.525547	0.072993	-0.31067	0.078621	32.7251	21.6545	20.8029	24.8175	46.472	53.528	52.1898	37.9562	45.073	49.2701	46.7433	Group-Ⅳ
LC314391_NY-OI1_Japan:_Hyogo_N.tazetta_2018	0.3272	0.2581	0.4427	0.2637	0.186	-0.049	0.392	54.83	0.4	0.446	260	274	-0.635037	0.072993	0.229339	0.023213	32.9684	20.073	22.3844	24.5742	44.6472	55.3528	54.7445	36.1314	45.438	43.0657	40	Group-Ⅰ
LC314393_NY-KM1P_Japan:_Hyogo_N.tazetta_2018	0.2995	0.3088	0.3897	0.2802	0.188	-0.084	0.375	56.04	0.456	0.466	259	274	-0.582117	0.072993	-0.343604	0.057793	32.6034	21.4112	20.8029	25.1825	46.5937	53.4063	52.9197	38.3212	45.6204	48.5401	45.5598	Group-Ⅲ
LC314395_NY-EH173_Japan:_Hyogo_N.tazetta_2018	0.2798	0.2936	0.4495	0.2473	0.166	-0.097	0.365	56.81	0.423	0.455	260	274	-0.640146	0.069343	-0.149257	-0.343573	33.82	20.9246	20.6813	24.5742	45.4988	54.5012	52.1898	39.0511	45.6204	45.2555	42.3077	Group-Ⅴ
LC314396_NY-HG19_Japan:_Hyogo_N.tazetta_2018	0.3194	0.2778	0.3906	0.3022	0.186	-0.103	0.363	55.91	0.444	0.462	259	274	-0.663139	0.072993	0.016623	-0.076502	31.7518	20.6813	22.0195	25.5474	46.2287	53.7713	54.0146	37.2263	45.6204	47.4453	44.4015	Group-Ⅱ
LC314397_NY-HG27_Japan:_Hyogo_N.tazetta_2018	0.2917	0.3009	0.399	0.3005	0.197	-0.041	0.4	56.36	0.462	0.467	260	274	-0.670438	0.072993	0.012573	-0.090261	32.1168	21.4112	21.1679	25.3041	46.7153	53.2847	54.0146	37.2263	45.6204	48.9051	46.1538	Group-Ⅱ
LC314392_NY-KM1O_Japan:_Hyogo_N.tazetta_2018	0.2844	0.3165	0.3878	0.2944	0.179	-0.087	0.373	60.09	0.469	0.468	260	274	-0.551095	0.072993	-0.263384	-0.004319	32.4818	21.4112	20.6813	25.4258	46.837	53.163	52.5547	38.3212	45.438	49.635	46.9231	Group-Ⅳ
LC314394_NY-CB5_Japan:_Hyogo_N.tazetta_2018	0.2903	0.2949	0.4293	0.2581	0.175	-0.065	0.385	60.28	0.431	0.457	260	274	-0.647445	0.069343	-0.172075	-0.296356	33.455	21.1679	20.8029	24.5742	45.7421	54.2579	52.5547	38.6861	45.6204	45.9854	43.0769	Group-Ⅴ
MH182715_NYSV-3_China_2018	0.3349	0.2523	0.456	0.2473	0.185	-0.064	0.383	54.34	0.383	0.44	261	274	-0.625547	0.072993	0.257255	0.01986	33.3333	19.9513	22.6277	24.0876	44.0389	55.9611	54.7445	36.1314	45.438	41.2409	38.3142	Group-Ⅰ
MH182716_NYSV-5_China_2018	0.3349	0.2523	0.4607	0.2431	0.185	-0.062	0.385	54.33	0.381	0.44	260	274	-0.635037	0.072993	0.258208	0.020066	33.3333	19.9513	22.6277	24.0876	44.0389	55.9611	54.7445	36.1314	45.438	41.2409	38.0769	Group-Ⅰ
MH182717_NYSV-10_China_2018	0.3303	0.2523	0.4611	0.2446	0.184	-0.063	0.383	55.34	0.383	0.443	261	274	-0.64927	0.069343	0.235763	0.009162	33.3333	20.073	22.3844	24.2092	44.2822	55.7178	55.4745	36.1314	45.8029	41.2409	38.3142	Group-Ⅰ
MH182709_NYSV-11_China_2018	0.3349	0.2431	0.456	0.2568	0.181	-0.07	0.379	54.7	0.383	0.44	261	274	-0.614234	0.072993	0.253017	0.005999	33.3333	19.8297	22.6277	24.2092	44.0389	55.9611	54.7445	36.1314	45.438	41.2409	38.3142	Group-Ⅰ
Average	0.312221	0.280308	0.430458	0.262008	0.184342	-0.0702632	0.381079	55.7792	0.418026	0.452053	260.053	274	-0.608462	0.0729929	0	5.26316e-08	33.0644	20.6012	21.7313	24.603	45.2043	54.7957	53.6304	37.2263	45.4284	44.7561	41.7942
Standard deviation	0.0228967	0.0309661	0.0319728	0.0190117	0.00499879	0.0143991	0.00810199	1.84188	0.0366853	0.0110843	0.612808	0	0.0431932	0.00169698	0.265086	0.110391	0.472571	0.692976	0.826758	0.477016	1.10476	1.10476	1.2498	1.03575	0.239801	3.50207	3.6706

## Sheet: NDV
The nucleotide compositions of NDV coding sequences.
title	T3s	C3s	A3s	G3s	CAI	CBI	Fop	Nc	GC3s	GC	L_sym	L_aa	Gravy	Aromo	Axis1	Axis2	%A	%C	%T	%G	%G+C	%A+T	%G1+C1	%G2+C2	%GC12	%G3+C3	%G3s+C3s	Group
NC_008824__NDV_ChinaFJ,_Zhangzhou_N.tazetta_2007	0.3929	0.2143	0.4121	0.2857	0.178	-0.193	0.326	56.11	0.372	0.419	242	261	-0.676245	0.091954	-0.066806	-0.143199	33.5888	18.5185	24.5211	23.3716	41.8902	58.1098	45.5939	38.3142	41.954	41.7625	37.1901	Group-Ⅰ
EU200456_NV-3_NDV_China:_Chongming_N.tazetta_2007	0.4051	0.2	0.4066	0.2976	0.172	-0.229	0.306	53.26	0.368	0.416	242	261	-0.650191	0.091954	-0.059463	-0.093876	33.461	18.0077	24.9042	23.6271	41.6347	58.3653	45.977	37.5479	41.7625	41.3793	36.7769	Group-Ⅰ
MK572806_NBRI-NDV1R_NDV_India_N.tazetta_2018	0.3897	0.2154	0.4153	0.284	0.173	-0.192	0.326	55.14	0.372	0.42	242	261	-0.654789	0.088123	-0.034369	-0.039767	33.461	18.5185	24.5211	23.4994	42.0179	57.9821	46.3602	37.931	42.1456	41.7625	37.1901	Group-Ⅱ
LC158496_NaKM9-CL1_NDV_Japan_N.tazetta_2018	0.4051	0.2	0.4033	0.2994	0.181	-0.199	0.324	55.2	0.369	0.418	241	260	-0.672692	0.088462	-0.008249	0.192265	33.4615	18.2051	24.7436	23.5897	41.7949	58.2051	45.7692	38.0769	41.9231	41.5385	36.9295	Group-Ⅲ
LC158499_NaSG8-CL1_NDV_Japan_N.tazetta_2018	0.4	0.2051	0.4176	0.2798	0.184	-0.182	0.332	54.77	0.361	0.417	241	260	-0.643462	0.088462	-0.011387	0.178331	33.5897	18.2051	24.7436	23.4615	41.6667	58.3333	46.1538	38.0769	42.1154	40.7692	36.0996	Group-Ⅲ
LC158502_NaSG12-CL20_NDV_Japan_N.tazetta_2018	0.3929	0.2092	0.3989	0.3018	0.181	-0.177	0.335	55.81	0.38	0.424	242	260	-0.643846	0.088462	-0.01283	0.204568	32.9487	18.4615	24.6154	23.9744	42.4359	57.5641	46.5385	38.4615	42.5	42.3077	38.0165	Group-Ⅲ
LC158505_NaN9-CL14_NDV_Japan_N.tazetta_2018	0.4154	0.1897	0.4098	0.2899	0.179	-0.199	0.322	54.99	0.355	0.415	242	261	-0.654406	0.088123	-0.009196	0.182983	33.461	17.8799	25.0319	23.6271	41.507	58.493	46.3602	37.931	42.1456	40.2299	35.5372	Group-Ⅲ
JQ395041_Marijiniup2_NDV_Australia_Narcissus_2011	0.3897	0.2154	0.4153	0.284	0.184	-0.163	0.343	55.52	0.372	0.42	242	261	-0.654406	0.088123	0.001671	0.195374	33.5888	18.5185	24.3934	23.4994	42.0179	57.9821	46.3602	37.931	42.1456	41.7625	37.1901	Group-Ⅲ
LC158494_NaF1-CL14_NDV_Japan_N.tazetta_2018	0.4	0.2051	0.4066	0.2917	0.182	-0.184	0.332	54.51	0.369	0.421	241	260	-0.652692	0.088462	-0.017539	0.196504	33.3333	18.3333	24.6154	23.7179	42.0513	57.9487	46.1538	38.4615	42.3077	41.5385	36.9295	Group-Ⅲ
LC158497_NaKM9-CL5_NDV_Japan_N.tazetta_2018	0.4	0.2051	0.4033	0.2994	0.182	-0.191	0.328	56.07	0.373	0.419	241	260	-0.672692	0.088462	-0.008777	0.194279	33.4615	18.3333	24.6154	23.5897	41.9231	58.0769	45.7692	38.0769	41.9231	41.9231	37.3444	Group-Ⅲ
LC158500_NaSG8-CL3_NDV_Japan_N.tazetta_2018	0.4	0.2051	0.4176	0.2798	0.184	-0.182	0.332	54.77	0.361	0.417	241	260	-0.643462	0.088462	-0.011387	0.178331	33.5897	18.2051	24.7436	23.4615	41.6667	58.3333	46.1538	38.0769	42.1154	40.7692	36.0996	Group-Ⅲ
LC158503_NaN9-CL9_NDV_Japan_N.tazetta_2018	0.4103	0.1949	0.4076	0.2882	0.178	-0.192	0.326	55.3	0.36	0.418	242	261	-0.644061	0.088123	-0.010933	0.184712	33.3333	18.0077	24.9042	23.7548	41.7625	58.2375	46.3602	38.3142	42.3372	40.613	35.9504	Group-Ⅲ
LC158506_NaN14-CL8_NDV_Japan_N.tazetta_2018	0.4154	0.1897	0.4098	0.2899	0.182	-0.185	0.331	54.42	0.355	0.416	242	261	-0.652874	0.088123	-0.020589	0.141997	33.3333	17.8799	25.0319	23.7548	41.6347	58.3653	46.7433	37.931	42.3372	40.2299	35.5372	Group-Ⅲ
LC158495_NaF1-CL16_NDV_Japan_N.tazetta_2018	0.4	0.2051	0.4066	0.2917	0.182	-0.184	0.332	54.51	0.369	0.421	241	260	-0.652692	0.088462	-0.017539	0.196504	33.3333	18.3333	24.6154	23.7179	42.0513	57.9487	46.1538	38.4615	42.3077	41.5385	36.9295	Group-Ⅲ
LC158498_NaKM9-CL18_NDV_Japan_N.tazetta_2018	0.4	0.2051	0.4033	0.2994	0.182	-0.191	0.328	56.07	0.373	0.419	241	260	-0.672692	0.088462	-0.008777	0.194279	33.4615	18.3333	24.6154	23.5897	41.9231	58.0769	45.7692	38.0769	41.9231	41.9231	37.3444	Group-Ⅲ
LC158501_NaSG12-CL7_NDV_Japan_N.tazetta_2018	0.3929	0.2092	0.3989	0.3018	0.181	-0.177	0.335	55.76	0.38	0.423	242	260	-0.645385	0.088462	-0.012301	0.206722	33.0769	18.4615	24.6154	23.8462	42.3077	57.6923	46.1538	38.4615	42.3077	42.3077	38.0165	Group-Ⅲ
LC158504_NaN9-CL12_NDV_Japan_N.tazetta_2018	0.4103	0.1949	0.4098	0.2899	0.179	-0.192	0.326	55.17	0.36	0.416	242	261	-0.654406	0.088123	-0.010677	0.183122	33.461	18.0077	24.9042	23.6271	41.6347	58.3653	46.3602	37.931	42.1456	40.613	35.9504	Group-Ⅲ
AM182028_Zhangzhou_NDV_ChinaFJ,_Zhangzhou_N.tazetta_2007	0.3929	0.2143	0.4121	0.2857	0.178	-0.193	0.326	56.11	0.372	0.419	242	261	-0.676245	0.091954	-0.066806	-0.143199	33.5888	18.5185	24.5211	23.3716	41.8902	58.1098	45.5939	38.3142	41.954	41.7625	37.1901	Group-Ⅰ
MH182727_NDV-1__China_2018	0.3897	0.2154	0.4098	0.2899	0.18	-0.185	0.331	56.54	0.376	0.42	242	261	-0.663985	0.088123	-0.047663	-0.129096	33.5888	18.5185	24.3934	23.4994	42.0179	57.9821	45.977	37.931	41.954	42.1456	37.6033	Group-Ⅰ
MH182728_NDV-3__China_2018	0.3929	0.2194	0.4121	0.2798	0.178	-0.192	0.326	56.24	0.372	0.419	242	261	-0.663985	0.088123	-0.049061	-0.133002	33.5888	18.6462	24.5211	23.2439	41.8902	58.1098	45.977	37.931	41.954	41.7625	37.1901	Group-Ⅰ
MH182729_NDV-4__China_2018	0.3897	0.2154	0.4153	0.284	0.178	-0.192	0.326	56.11	0.372	0.418	242	261	-0.665517	0.088123	-0.050084	-0.132074	33.8442	18.5185	24.3934	23.2439	41.7625	58.2375	45.5939	37.931	41.7625	41.7625	37.1901	Group-Ⅰ
MH182730_NDV-6__China_2018	0.3897	0.2154	0.4153	0.284	0.178	-0.192	0.326	56.11	0.372	0.418	242	261	-0.665517	0.088123	-0.050084	-0.132074	33.8442	18.5185	24.3934	23.2439	41.7625	58.2375	45.5939	37.931	41.7625	41.7625	37.1901	Group-Ⅰ
MH182731_NDV-7__China_2018	0.3897	0.2154	0.4153	0.284	0.178	-0.192	0.326	56.09	0.372	0.419	242	261	-0.663985	0.088123	-0.050496	-0.134036	33.7165	18.5185	24.3934	23.3716	41.8902	58.1098	45.977	37.931	41.954	41.7625	37.1901	Group-Ⅰ
MH182732_NDV-8__China_2018	0.3897	0.2154	0.4153	0.2857	0.179	-0.191	0.326	56.29	0.372	0.418	242	261	-0.643678	0.088123	-0.050886	-0.133481	33.7165	18.5185	24.5211	23.2439	41.7625	58.2375	45.977	37.5479	41.7625	41.7625	37.1901	Group-Ⅰ
MH182733_NDV-11__China_2018	0.3846	0.2154	0.4153	0.2899	0.176	-0.191	0.326	56.76	0.376	0.42	242	261	-0.678161	0.088123	-0.044072	-0.127859	33.7165	18.5185	24.2656	23.4994	42.0179	57.9821	45.977	37.931	41.954	42.1456	37.6033	Group-Ⅰ
MH182734_NDV-12__China_2018	0.3897	0.2154	0.4153	0.284	0.178	-0.192	0.326	56.09	0.372	0.419	242	261	-0.663985	0.088123	-0.050496	-0.134036	33.7165	18.5185	24.3934	23.3716	41.8902	58.1098	45.977	37.931	41.954	41.7625	37.1901	Group-Ⅰ
MH182735_NDV-14__China_2018	0.3949	0.2103	0.4098	0.2899	0.18	-0.185	0.331	55.68	0.372	0.419	242	261	-0.663985	0.088123	-0.055399	-0.134535	33.5888	18.3908	24.5211	23.4994	41.8902	58.1098	45.977	37.931	41.954	41.7625	37.1901	Group-Ⅰ
MH182736_NDV-15__China_2018	0.3897	0.2154	0.4153	0.284	0.178	-0.192	0.326	56.09	0.372	0.419	242	261	-0.663985	0.088123	-0.050496	-0.134036	33.7165	18.5185	24.3934	23.3716	41.8902	58.1098	45.977	37.931	41.954	41.7625	37.1901	Group-Ⅰ
MH182737_NDV-17__China_2018	0.3897	0.2154	0.4153	0.284	0.18	-0.185	0.331	56.29	0.372	0.42	242	261	-0.662452	0.088123	-0.050778	-0.126229	33.5888	18.5185	24.3934	23.4994	42.0179	57.9821	46.3602	37.931	42.1456	41.7625	37.1901	Group-Ⅰ
MH182738_NDV-22__China_2018	0.3949	0.2103	0.4076	0.2882	0.178	-0.189	0.326	55.74	0.372	0.42	242	261	-0.660153	0.084291	-0.043407	-0.135442	33.5888	18.5185	24.3934	23.4994	42.0179	57.9821	46.3602	37.931	42.1456	41.7625	37.1901	Group-Ⅰ
MH182739_NDV-23__China_2018	0.3897	0.2154	0.4098	0.2899	0.179	-0.192	0.326	55.84	0.376	0.42	242	261	-0.663985	0.088123	-0.055139	-0.134477	33.5888	18.5185	24.3934	23.4994	42.0179	57.9821	45.977	37.931	41.954	42.1456	37.6033	Group-Ⅰ
MH182740_NDV-25__China_2018	0.3897	0.2154	0.4153	0.284	0.178	-0.192	0.326	56.09	0.372	0.419	242	261	-0.663985	0.088123	-0.050496	-0.134036	33.7165	18.5185	24.3934	23.3716	41.8902	58.1098	45.977	37.931	41.954	41.7625	37.1901	Group-Ⅰ
MH182741_NDV-26__China_2018	0.3949	0.2103	0.4098	0.2899	0.18	-0.185	0.331	55.68	0.372	0.419	242	261	-0.663985	0.088123	-0.055399	-0.134535	33.5888	18.3908	24.5211	23.4994	41.8902	58.1098	45.977	37.931	41.954	41.7625	37.1901	Group-Ⅰ
MH182742_NDV-27__China_2018	0.3897	0.2154	0.4153	0.284	0.178	-0.192	0.326	56.09	0.372	0.419	242	261	-0.663985	0.088123	-0.050496	-0.134036	33.7165	18.5185	24.3934	23.3716	41.8902	58.1098	45.977	37.931	41.954	41.7625	37.1901	Group-Ⅰ
Average	0.395926	0.209197	0.410776	0.288674	0.179353	-0.189529	0.327824	55.6241	0.370147	0.418941	241.794	260.735	-0.659781	0.0884381	-0.0350119	0.00255724	33.54	18.3793	24.5686	23.5121	41.8914	58.1086	46.0575	38.0262	42.0419	41.5906	37.0148
Standard deviation	0.00801655	0.00804809	0.00514311	0.00623146	0.00268421	0.00975219	0.00560017	0.739792	0.00606096	0.0018413	0.410426	0.447811	0.0102718	0.00130701	0.0211342	0.158623	0.191493	0.207951	0.202137	0.175627	0.187254	0.187254	0.27975	0.224177	0.184767	0.541942	0.607322

## Sheet: NLSYV
The nucleotide compositions of NLSYV coding sequences.
title	T3s	C3s	A3s	G3s	CAI	CBI	Fop	Nc	GC3s	GC	L_sym	L_aa	Gravy	Aromo	Axis1	Axis2	%A	%C	%T	%G	%G+C	%A+T	%G1+C1	%G2+C2	%GC12	%G3+C3	%G3s+C3s	Group
NC023628_ Australia_Narcissus_2011	0.2952	0.2571	0.4536	0.2802	0.17	-0.142	0.341	51.95	0.412	0.448	255	271	-0.657934	0.073801	0.384949	0.039929	34.4403	20.4182	20.7872	24.3542	44.7724	55.2276	51.6605	38.0074	44.8339	44.6494	41.1765	Group-Ⅴ
GU905151_WA-3_Australia_Narcissus_2008	0.2844	0.2891	0.4456	0.2637	0.185	-0.088	0.373	55.99	0.427	0.459	255	271	-0.649815	0.077491	-0.164222	-0.105326	33.7023	21.4022	20.4182	24.4772	45.8795	54.1205	53.1365	38.3764	45.7565	46.1255	42.7451	Group-Ⅰ
GU905149_WA-1_Australia_Narcissus_2008	0.2844	0.2891	0.4404	0.2692	0.186	-0.082	0.376	56.17	0.431	0.46	255	271	-0.649815	0.077491	-0.171352	-0.107978	33.5793	21.4022	20.4182	24.6002	46.0025	53.9975	53.1365	38.3764	45.7565	46.4945	43.1373	Group-Ⅰ
KP893338_TW-S_Netherlands_Narcissus_2013	0.3033	0.2559	0.4337	0.2842	0.179	-0.086	0.373	58.75	0.416	0.453	255	271	-0.613653	0.070111	-0.055641	-0.17425	33.7023	20.4182	21.0332	24.8462	45.2645	54.7355	52.3985	38.3764	45.3875	45.0185	41.5686	Group-Ⅳ
GU905152_WA-4_Australia_Narcissus_2008	0.283	0.2877	0.4381	0.2732	0.185	-0.082	0.375	56.04	0.434	0.46	256	271	-0.642804	0.077491	-0.170397	-0.0983	33.4563	21.4022	20.5412	24.6002	46.0025	53.9975	53.1365	38.3764	45.7565	46.4945	43.3594	Group-Ⅰ
EU887015_ United Kingdom_Narcissus_2008	0.2762	0.2905	0.4467	0.2581	0.186	-0.04	0.4	57.78	0.427	0.464	255	271	-0.638376	0.070111	-0.164624	-0.437432	33.8253	21.7712	19.8032	24.6002	46.3715	53.6285	53.8745	39.1144	46.4945	46.1255	42.7451	Group-Ⅰ
GU905156_WA-8_Australia_Narcissus_2008	0.2844	0.2891	0.4404	0.2707	0.185	-0.075	0.38	56.37	0.431	0.458	255	271	-0.657934	0.077491	-0.142341	-0.100905	33.8253	21.4022	20.4182	24.3542	45.7565	54.2435	52.3985	38.3764	45.3875	46.4945	43.1373	Group-Ⅰ
GU905155_WA-7_Australia_Narcissus_2008	0.2762	0.281	0.4404	0.2961	0.192	-0.064	0.384	57.47	0.439	0.455	255	271	-0.590037	0.077491	0.131529	0.049448	33.5793	20.9102	20.9102	24.6002	45.5105	54.4895	52.0295	37.2694	44.6494	47.2325	43.9216	Group-Ⅳ
GU905153_WA-5_Australia_Narcissus_2008	0.2844	0.2891	0.4381	0.2663	0.188	-0.074	0.38	55.72	0.431	0.462	255	271	-0.642435	0.077491	-0.159962	-0.111657	33.3333	21.5252	20.4182	24.7232	46.2485	53.7515	53.5055	38.7454	46.1255	46.4945	43.1373	Group-Ⅰ
GU905154_WA-6_Australia_Narcissus_2008	0.2749	0.2796	0.4485	0.2802	0.187	-0.055	0.392	54.89	0.431	0.455	255	271	-0.630627	0.077491	-0.073311	0.022833	33.8253	20.7872	20.6642	24.7232	45.5105	54.4895	51.2915	38.7454	45.0185	46.4945	43.1373	Group-Ⅲ
GU905150_WA-2_Australia_Narcissus_2008	0.2844	0.2891	0.4404	0.2678	0.185	-0.08	0.376	56.12	0.431	0.461	255	271	-0.652399	0.077491	-0.169511	-0.108723	33.4563	21.5252	20.4182	24.6002	46.1255	53.8745	53.5055	38.3764	45.941	46.4945	43.1373	Group-Ⅰ
GU905157WA-9_Australia_Narcissus_2008	0.2972	0.283	0.4381	0.2568	0.196	-0.067	0.384	55.5	0.42	0.459	255	271	-0.64059	0.077491	-0.167626	-0.115124	33.4563	21.5252	20.6642	24.3542	45.8795	54.1205	53.1365	39.1144	46.1255	45.3875	41.9608	Group-Ⅰ
LC158451_NaF8-CL3_Japan_N.tazetta_2018	0.2877	0.283	0.4433	0.2623	0.187	-0.071	0.38	55.5	0.424	0.462	255	271	-0.646864	0.073801	-0.159982	-0.109485	33.4563	21.5252	20.2952	24.7232	46.2485	53.7515	54.2435	38.7454	46.4945	45.7565	42.3529	Group-Ⅰ
LC158454_NaKM9-CL6_Japan_N.tazetta_2018	0.2857	0.2667	0.4615	0.2678	0.174	-0.122	0.353	52	0.412	0.449	255	271	-0.671218	0.070111	0.391643	-0.002341	34.6863	20.7872	20.4182	24.1082	44.8954	55.1046	51.6605	38.3764	45.0185	44.6494	41.1765	Group-Ⅴ
LC158457_NaN14-CL17_Japan_N.tazetta_2018	0.2857	0.2667	0.4615	0.2678	0.177	-0.108	0.361	51.19	0.412	0.449	255	271	-0.671218	0.070111	0.404492	-0.008018	34.6863	20.7872	20.4182	24.1082	44.8954	55.1046	51.6605	38.3764	45.0185	44.6494	41.1765	Group-Ⅴ
LC158460_NaN19-CL5_Japan_N.tazetta_2018	0.3048	0.2714	0.4093	0.2983	0.175	-0.088	0.374	57.02	0.437	0.455	254	271	-0.635424	0.077491	-0.160403	0.172893	32.9643	20.2952	21.5252	25.2153	45.5105	54.4895	50.9225	38.3764	44.6494	47.2325	43.7008	Group-Ⅱ
LC158463_NaOI4-CL4_Japan_N.tazetta_2018	0.3048	0.2667	0.4197	0.2928	0.17	-0.1	0.366	56.71	0.429	0.454	254	271	-0.638376	0.077491	-0.138355	0.161947	33.2103	20.2952	21.4022	25.0923	45.3875	54.6125	51.2915	38.3764	44.8339	46.4945	42.9134	Group-Ⅱ
LC158466_NaOI12-CL16_Japan_N.tazetta_2018	0.2796	0.2701	0.4718	0.2568	0.173	-0.114	0.357	51.69	0.408	0.449	255	271	-0.673432	0.070111	0.397501	-0.017205	34.8093	20.9102	20.2952	23.9852	44.8954	55.1046	51.6605	38.7454	45.203	44.2804	40.7843	Group-Ⅴ
LC158469_NaSG12-CL5_Japan_N.tazetta_2018	0.3095	0.2667	0.4145	0.2928	0.176	-0.079	0.378	57.2	0.429	0.454	254	271	-0.638376	0.077491	-0.152147	0.172255	33.0873	20.2952	21.5252	25.0923	45.3875	54.6125	51.2915	38.3764	44.8339	46.4945	42.9134	Group-Ⅱ
LC158449_NaF1-CL4_Japan_N.tazetta_2018	0.3175	0.237	0.4611	0.2722	0.183	-0.101	0.365	54.09	0.388	0.439	255	271	-0.617343	0.077491	-0.066443	0.059684	34.1943	19.5572	21.8942	24.3542	43.9114	56.0886	51.6605	37.6384	44.6494	42.4354	38.8235	Group-Ⅳ
LC158452_NaKG2-CL1_Japan_N.tazetta_2018	0.2796	0.2701	0.4564	0.2732	0.173	-0.121	0.353	51.99	0.42	0.453	255	271	-0.673432	0.070111	0.393291	-0.010808	34.4403	20.9102	20.2952	24.3542	45.2645	54.7355	51.6605	38.7454	45.203	45.3875	41.9608	Group-Ⅴ
LC158455_NaN9-CL8_Japan_N.tazetta_2018	0.2857	0.2667	0.4615	0.2678	0.177	-0.108	0.361	51.19	0.412	0.449	255	271	-0.671218	0.070111	0.404492	-0.008018	34.6863	20.7872	20.4182	24.1082	44.8954	55.1046	51.6605	38.3764	45.0185	44.6494	41.1765	Group-Ⅴ
LC158458_NaN15-CL1_Japan_N.tazetta_2018	0.2762	0.281	0.4564	0.2678	0.172	-0.122	0.353	51.76	0.424	0.453	255	271	-0.671218	0.070111	0.396232	-0.00505	34.5633	21.1562	20.1722	24.1082	45.2645	54.7355	51.6605	38.3764	45.0185	45.7565	42.3529	Group-Ⅴ
LC158461_NaN19-CL11_Japan_N.tazetta_2018	0.3048	0.2714	0.4145	0.2928	0.174	-0.088	0.374	56.7	0.433	0.454	254	271	-0.635424	0.077491	-0.155741	0.172323	33.0873	20.2952	21.5252	25.0923	45.3875	54.6125	50.9225	38.3764	44.6494	46.8635	43.3071	Group-Ⅱ
LC158464_NaOI12-CL5_Japan_N.tazetta_2018	0.2796	0.2701	0.4718	0.2568	0.173	-0.114	0.357	51.69	0.408	0.449	255	271	-0.673432	0.070111	0.397501	-0.017205	34.8093	20.9102	20.2952	23.9852	44.8954	55.1046	51.6605	38.7454	45.203	44.2804	40.7843	Group-Ⅴ
LC158467_NaSG8-CL8_Japan_N.tazetta_2018	0.2891	0.2891	0.4456	0.2582	0.19	-0.061	0.388	56.2	0.424	0.458	255	271	-0.649815	0.077491	-0.146468	-0.103498	33.7023	21.4022	20.5412	24.3542	45.7565	54.2435	53.1365	38.3764	45.7565	45.7565	42.3529	Group-Ⅰ
JX156421_Marijiniup9_ Australia_Narcissus_2013	0.2857	0.2714	0.4611	0.2637	0.18	-0.076	0.378	57.57	0.413	0.45	254	271	-0.635424	0.073801	-0.058197	-0.150942	34.1943	20.7872	20.7872	24.2312	45.0185	54.9815	52.3985	37.6384	45.0185	45.0185	41.3386	Group-Ⅳ
LC158450_NaF8-CL2_Japan_N.tazetta_2018	0.2877	0.283	0.4433	0.2623	0.187	-0.071	0.38	55.42	0.424	0.461	255	271	-0.64834	0.073801	-0.159347	-0.111148	33.5793	21.5252	20.2952	24.6002	46.1255	53.8745	53.8745	38.7454	46.31	45.7565	42.3529	Group-Ⅰ
LC158453_NaKM9-CL3_Japan_N.tazetta_2018	0.2857	0.2667	0.4615	0.2678	0.174	-0.122	0.353	52	0.412	0.449	255	271	-0.671218	0.070111	0.391643	-0.002341	34.6863	20.7872	20.4182	24.1082	44.8954	55.1046	51.6605	38.3764	45.0185	44.6494	41.1765	Group-Ⅴ
LC158456_NaN9-CL13_Japan_N.tazetta_2018	0.2857	0.2667	0.4615	0.2678	0.177	-0.108	0.361	51.19	0.412	0.449	255	271	-0.671218	0.070111	0.404492	-0.008018	34.6863	20.7872	20.4182	24.1082	44.8954	55.1046	51.6605	38.3764	45.0185	44.6494	41.1765	Group-Ⅴ
LC158459_NaN19-CL2_Japan_N.tazetta_2018	0.3048	0.2714	0.4093	0.2983	0.175	-0.088	0.374	57.02	0.437	0.455	254	271	-0.635424	0.077491	-0.160403	0.172893	32.9643	20.2952	21.5252	25.2153	45.5105	54.4895	50.9225	38.3764	44.6494	47.2325	43.7008	Group-Ⅱ
LC158462_NaOI4-CL2_Japan_N.tazetta_2018	0.3048	0.2667	0.4197	0.2928	0.17	-0.1	0.366	56.71	0.429	0.454	254	271	-0.638376	0.077491	-0.138355	0.161947	33.2103	20.2952	21.4022	25.0923	45.3875	54.6125	51.2915	38.3764	44.8339	46.4945	42.9134	Group-Ⅱ
LC158465_NaOI12-CL7_Japan_N.tazetta_2018	0.2796	0.2701	0.4718	0.2568	0.173	-0.114	0.357	51.69	0.408	0.449	255	271	-0.673432	0.070111	0.397501	-0.017205	34.8093	20.9102	20.2952	23.9852	44.8954	55.1046	51.6605	38.7454	45.203	44.2804	40.7843	Group-Ⅴ
LC158468_NaSG12-CL3_Japan_N.tazetta_2018	0.3095	0.2667	0.4197	0.2873	0.176	-0.079	0.378	56.77	0.425	0.453	254	271	-0.638376	0.077491	-0.144433	0.172028	33.2103	20.2952	21.5252	24.9692	45.2645	54.7355	51.2915	38.3764	44.8339	46.1255	42.5197	Group-Ⅱ
MK132194_661-1_Hungary: Kecskemet_N.pseudonarcissus_2018	0.2783	0.2877	0.433	0.2787	0.188	-0.072	0.38	55.67	0.439	0.466	255	271	-0.634686	0.073801	-0.154058	-0.117263	33.3333	21.6482	20.0492	24.9692	46.6175	53.3825	53.8745	38.7454	46.31	47.2325	43.9216	Group-Ⅰ
AJ493579_ ChinaZJ_Narcissus_2003	0.2952	0.2857	0.4301	0.2707	0.187	-0.041	0.402	56.64	0.429	0.456	254	271	-0.630996	0.077491	-0.142595	0.086289	33.3333	20.9102	21.0332	24.7232	45.6335	54.3665	51.6605	38.7454	45.203	46.4945	42.9134	Group-Ⅱ
MK132193_660-2_Hungary: Kecskemet_N.pseudonarcissus_2018	0.3033	0.2796	0.4456	0.2527	0.191	-0.082	0.376	55.42	0.412	0.456	255	271	-0.641697	0.077491	-0.164285	-0.107111	33.5793	21.4022	20.7872	24.2312	45.6335	54.3665	53.8745	38.3764	46.1255	44.6494	41.1765	Group-Ⅰ
KC691259_Marijiniup8_Australia_Narcissus_2011	0.2952	0.2571	0.4536	0.2802	0.17	-0.142	0.341	51.95	0.412	0.448	255	271	-0.657934	0.073801	0.384949	0.039929	34.4403	20.4182	20.7872	24.3542	44.7724	55.2276	51.6605	38.0074	44.8339	44.6494	41.1765	Group-Ⅴ
MK783944_648-1_Hungary: Budapest_S.lutea_2018	0.2905	0.2857	0.4485	0.2568	0.197	-0.062	0.388	54.61	0.42	0.456	255	271	-0.64059	0.073801	-0.154966	-0.106283	34.0713	21.4022	20.2952	24.2312	45.6335	54.3665	53.5055	38.0074	45.7565	45.3875	41.9608	Group-Ⅰ
JQ326210_Zhangzhou_ChinaFJ, Zhangzhou_N.tazetta_2010	0.2877	0.2925	0.4093	0.2928	0.185	-0.075	0.38	56.14	0.451	0.465	255	271	-0.609594	0.077491	-0.127323	0.1387	32.7183	21.2792	20.7872	25.2153	46.4945	53.5055	52.7675	38.3764	45.572	48.3395	45.098	Group-Ⅱ
MH886515_BC37_Australia_Narcissus_2016	0.2607	0.3081	0.4462	0.2609	0.185	-0.037	0.4	55.71	0.443	0.467	255	271	-0.617712	0.073801	-0.136815	-0.146194	33.7023	22.2632	19.5572	24.4772	46.7405	53.2595	54.2435	38.3764	46.31	47.6015	44.3137	Group-Ⅰ
MH182718_NLSYV-9_China_2018	0.2925	0.2877	0.4249	0.2762	0.183	-0.08	0.376	53.26	0.435	0.456	255	271	-0.600738	0.077491	-0.163812	0.142267	33.0873	20.7872	21.2792	24.8462	45.6335	54.3665	52.0295	38.0074	45.0185	46.8635	43.5294	Group-Ⅱ
MH182719_NLSYV-10_China_2018	0.2925	0.2877	0.4249	0.2762	0.186	-0.068	0.384	54.05	0.435	0.461	255	271	-0.617712	0.077491	-0.169941	0.120162	32.9643	21.0332	20.9102	25.0923	46.1255	53.8745	53.1365	38.3764	45.7565	46.8635	43.5294	Group-Ⅱ
MH182720_NLSYV-13_China_2018	0.2925	0.2877	0.4249	0.2762	0.183	-0.08	0.376	53.26	0.435	0.456	255	271	-0.600738	0.077491	-0.163812	0.142267	33.0873	20.7872	21.2792	24.8462	45.6335	54.3665	52.0295	38.0074	45.0185	46.8635	43.5294	Group-Ⅱ
MH182721_NLSYV-14_China_2018	0.2911	0.2864	0.4197	0.2833	0.183	-0.079	0.376	54.17	0.439	0.461	255	271	-0.589668	0.077491	-0.140808	0.130541	32.8413	21.1562	21.0332	24.9692	46.1255	53.8745	52.7675	38.3764	45.572	47.2325	43.9216	Group-Ⅱ
MH182722_NLSYV-16_China_2018	0.2911	0.2864	0.4197	0.2833	0.183	-0.079	0.376	54.17	0.439	0.461	255	271	-0.589668	0.077491	-0.140808	0.130541	32.8413	21.1562	21.0332	24.9692	46.1255	53.8745	52.7675	38.3764	45.572	47.2325	43.9216	Group-Ⅱ
MH182723_NLSYV-18_China_2018	0.2925	0.2877	0.4197	0.2818	0.187	-0.073	0.38	53.92	0.439	0.46	255	271	-0.600738	0.077491	-0.141733	0.118952	32.9643	21.0332	21.0332	24.9692	46.0025	53.9975	52.7675	38.0074	45.3875	47.2325	43.9216	Group-Ⅱ
Average	0.289891	0.27744	0.440445	0.273628	0.181234	-0.086383	0.373106	54.7877	0.425064	0.455532	254.83	271	-0.639947	0.0749787	-4.25532e-08	7.08653e-18	33.7207	20.9652	20.7244	24.5898	45.5549	54.4451	52.3436	38.3842	45.3639	45.937	42.5067
Standard deviation	0.0111185	0.0127991	0.018034	0.0128261	0.00721174	0.0243797	0.0139646	2.1601	0.0122091	0.00576289	0.433346	0	0.0244357	0.0031823	0.239162	0.1285	0.644758	0.516025	0.509652	0.381993	0.585093	0.585093	0.973191	0.348282	0.55031	1.17416	1.23328
